# Supplementary material for: Different pain phenotypes are associated with anti-Caspr2 autoantibodies
Source: J Neurol. 2024 Feb 22;271(5):2736–44. doi: 10.1007/s00415-024-12224-4 (PMC11055745; doi:10.1007/s00415-024-12224-4)
Supplement: Supplementary file 1 — Supplementary file1 (XLSX 19 KB) [file 415_2024_12224_MOESM1_ESM.xlsx]

## Sheet: Tabelle1
Zentrum	Name	Vorname	Titel	Anrede
Weilmünster Neurologie	Adelmann	Michael	Dr.	Herr
Würzburg Neurologie	Appeltshauser	Luise	Dr.	Frau
Bochum, St. Josef-Hospital, Neurologie	Ayzenberg	Ilya	PD Dr.	Herr
Jena UK, Neurologie	Baade-Büttner	Carolin	Dr.	Frau
Kiel UKSH, Pädiatrie	Baalen	Andreas van	PD Dr.	Herr
Altenburg Neurologie	Baatz	Sebastian	Dr.	Herr
Aschaffenburg, Neurologie	Bähr	Oliver	Prof. Dr.	Herr
Zürich, UK Neurologie	Balint	Bettina	Dr.	Frau
Frankfurt, Epilepsiezentrum & Neurologie	Bauer	Sebastian	Dr.	Herr
Basel UK, Neurologie	Baumgartner	Annette	Dr.	Frau
Ulm Neurologie	Becker	Stefanie		Frau
Aschaffenburg, Neurologie	Benesch	Sonka	Dr.	Frau
Hamburg Altona, Neurologie	Berger	Robert	Dr.	Herr
Rostock, Neurologie	Berger	Birgit		Frau
Giessen, Neurologie	Berghoff	Martin	Prof. Dr.	Herr
Osnabrück Neurologie	Berning	Sascha	Dr.	Herr
Bonn, Neurodegeneration/Gerondopsych	Bernsen	Sarah	Dr.	Frau
München TU Neurologie	Berthele	Achim	Dr.	Herr
Bielefeld Mara, Epilepsiezentrum	Bien	Christian	Prof. Dr.	Herr
Bad Salzuflen, MVZ Labor Krone	Bien	Corinna	Dr.	Frau
Saarbrücken, Neurologie	Binder	Andreas	PD. Dr.	Herr
Mainz, UK Neurologie	Bittner	Stefan	Prof. Dr.	Herr
Nordhausen, Neurologie	Bittner	Daniel	Dr.	Herr
Gummersbach KKH Neurologie	Blaes	Franz	Prof. Dr.	Herr
München Haunersches Pädiatrie	Blaschek	Astrid	Dr.	Frau
Aachen UK RTHW Neurologie	Bohn	Amelie	Dr.	Frau
Bonn, Neurodegeneration/Gerondopsych	Castro-Gomez	Sergio	Dr. Dr.	Herr
Kiel UKSH, Neuroimm./klein. Chemie	Dargvainiene	Justina	Dr.	Frau
Münster, Pädiatrie	Deba	Timo	Dr.	Herr
Rüdersdorf, Neurologie	Decker	Julia Maren	Dr.	Frau
Münster UK Neurologie/Schlafmedizin	Dik	Andre	Dr.	Herr
LMU München/Großraden	Dominik	Juliane	Dr.	Herr
Würzburg Neurologie	Doppler	Kathrin	Dr.	Frau
Potsdam, Pädiatrie	Dreesmann	Mona	Dr.	Frau
Paderborn Neurologie	Ebinger	Friedrich	PD Dr.	Herr
Hamburg Marienkrankhaus, Neurologie	Edelhoff	Lena	Dr.	Frau
Mainz, UK Pädiatrie	Ehrhardt	Laura	Dr.	Frau
Wermsdorf, Neurologie	Ehrlich	Sven	Dr.	Herr
München LMU Neuroimmunologie/Neurologie	Eisenhut	Katharina	Dr.	Frau
Halle, UK Neurologie	Emmer	Alexander	Dr.	Herr
Freiburg Psychatrie	Endres	Dominique	PD Dr.	Herr
Lübben, Neurologie	Entscheva	Marina	Dr.	Frau
Kiel UKSH, Neuroimm./klein. Chemie	Esser	Daniela	Dr.	Frau
Traunstein, Neurologie	Etgen	Thorleif	Prof. Dr.	Herr
Teupitz Neurologie	Faiss	Jürgen Hartmut	Prof. Dr.	Herr
Kiel UKSH, Neuroimm./klein. Chemie	Falk	Kim Kristin		Frau
Bonn UK, Pädiatrie	Fazeli	Walid	Dr.	Herr
Lüneburg Neurologie	Finke	Alexander	Dr.	Herr
Berlin Charité, Neurologie/Neurocure	Finke	Carsten	Prof. Dr.	Herr
Göttingen, Neurologie	Fitzner	Dirk	Dr.	Herr
Homburg/Saar Pädiatrie	Flotats-Bastardas	Marina	Dr.	Frau
Homburg/Saar, Neurologie	Fousse	Mathias	Dr.	Herr
Passau Neurologie	Freilinger	Tobias	Prof. Dr.	Herr
Berlin Charité, Neurologie/Neurocure	Friedemann	Paul	Prof. Dr.	Herr
Hamburg Eppendorf Neurologie	Friese	Manuel	Prof. Dr.	Herr
Münster UK Neurologie/Schlafmedizin	Gallus	Marco	Dr.	Herr
Halle, Martha-Maria, Neurologie	Gebhard	Marcel	Dr.	Herr
Jena UK, Neurologie	Geis	Christian	Prof. Dr.	Herr
Beelitz-Heilstätten, Neuroreha	Gorsler	Anna	Dr.	Frau
Ludwighafen, Neurologie	Grau	Armin	Prof. Dr.	Herr
Münster UK Neurologie/Schlafmedizin	Grauer	Oliver	Prof. Dr. Dr.	Herr
Ulm UK Neurologie	Greshake	Britta		Frau
Münster UK Neurologie/Schlafmedizin	Groß	Catharina	Dr.	Frau
Bochum, St. Joseph, Neurologie	Grüter	Thomas	Dr.	Herr
Magdeburg UK Neurologie	Haghikia	Aiden	Prof. Dr.	Herr
Cottbus, Carl-Thime Klinikum, Neurologie	Handreka	Robert	Dr.	Herr
Göttingen, Psychatrie	Hansen	Niels	PD Dr.	Herr
Kempen Hospital Heiligen Geist, Neurologie	Harmel	Jens	Dr.	Herr
Bonn Epileptoloige	Harms	Antonia		Frau
Ingolstadt, Neurologie	Haro Alizo	Yetzenia Dubraska	Dr.	Frau
Aachen UK RTHW , Neuropädiatrie	Häusler	Martin	Prof. Dr.	Herr
München LMU Neuroimmunologie/Neurologie	Havla	Joachim	Dr.	Herr
Jena UK, Neurologie	Ha-Yeun	Chung	Dr.	Herr
Celle Allg. KH, Neurologie	Heide	Wolfgang	Prof. Dr.	Herr
Mannheim UK Neurologie	Held	Valentin	Dr.	Herr
Bochum, St. Josef-Hospital, Neurologie	Hellwig	Kerstin	PD Dr.	Frau
Bonn UK, Pädiatrie	Hillebrand	Philip	Dr.	Herr
Halle Martha-Maria Neurologie	Hoffmann	Frank	Dr.	Herr
Ulm UK Neurologie	Hofmann	Christian		Herr
Dortmund, Westphalen, Neurologie	Hofstadt-van Oy	Ulrich	Dr.	Herr
Jena UK Pädiatrie	Huppke	Peter	Prof. Dr.	Herr
Giessen, Neurologie	Huttner	Hagen	Prof. Dr.	Herr
Bochum, KnappschaftsKH, Neurologie	Ismail	Fatme Seval	Dr.	Frau
Kiel UKSH, Neuroimm./klein. Chemie	Jansen	Martina		Frau
Kiel, UKSH Neuroimmunolo./klein.Chem	Jansen	Mareike		Frau
Osnabrück Neurologie	Juranek	Aleksandra	Dr.	Frau
Düsseldorf UK, Pädiatrie	Karenfort	Michael	Dr.	Herr
Hamburg Eppendorf, Neurologie	Kaufmann	Max	Dr.	Herr
Osnabrück Neurologie	Kellinghaus	Christoph	Dr.	Herr
Münster UK Neurologie/Schlafmedizin	Kerin (geb. Mönig)	Constanze	Dr.	Frau
Bochum, St. Joseph, Neurologie	Klausewitz	Jaqueline		Frau
Marburg UK Neurologie	Knake	Susanne	Prof. Dr.	Frau
Berlin Charité, Pädiatrie	Knierim	Ellen	Dr.	Frau
Berlin Charité, Neurologie/Neurocure	Körtvélyessy	Peter	Dr.	Herr
Münster UK Neurologie/Schlafmedizin	Kovac	Stjepana	PD Dr.	Frau
Halle Martha-Maria Neurologie	Kraft	Andrea	Dr.	Frau
Essen Alfried-Krupp KH Neurologie	Krämer	Markus	Prof. Dr.	Herr
München TU Pädiatrie	Kraus	Verena	Dr.	Frau
Bochum, St. Josef-Hospital, Neurologie	Krogias	Christos	PD Dr.	Herr
Kiel UKSH, Neuroimm./klein. Chemie	Kuhlenbäumer	Gregor	Prof. Dr.	Herr
München LMU Neuroimmunologie/Neurologie	Kümpfel	Tanja	Prof. Dr.	Frau
Münster UK Neurologie/Schlafmedizin	Lehrich	Christoph	Dr.	Herr
Ulm UK Neurologie	Lewerenz	Jan	Prof. Dr.	Herr
Kiel, UKSH Neuroimmunolo./klein.Chem	Leypoldt	Frank	PD Dr.	Herr
Hoyerswerda, Neurologie	Linsa	Andeas	Dr.	Herr
Münster UK Neurologie/Schlafmedizin	Lünemann	Jan	Prof. Dr.	Herr
Köln UK Neurologie	Madlener	Marie	Dr.	Frau
Erkelenz, Neurologie	Malter	Michael	PD Dr.	Herr
UKSH Kiel, Neurologie	Margraf	Niels	PD Dr.	Herr
Essen, Neurologie	Martinez Quesada	Carlos	Dr.	Herr
Ulm, Bundeswehrkrankenhaus	Meister	Monika	Dr.	Frau
Düsseldorf UK Neurologie	Melzer	Nico	PD Dr.	Herr
Münster UK Neurologie/Schlafmedizin	Melzer	Kristin Stefanie	Dr.	Frau
Düsseldorf, LVR, Neurologie	Menge	Til	Prof. Dr.	Herr
Düsseldorf UK Neurologie	Meuth	Sven	Prof. Dr. Dr.	Herr
Münster UK Neurologie/Schlafmedizin	Meyer zu Hörste	Gerd	Prof. Dr.	Herr
Hamburg Asklepios Barmbek, Neurologie	Möller	Fabian	Dr.	Herr
Zürich Stadtspital Neurologie	Mono	Marie-Luise	PD Dr.	Frau
Bochum, KnappschaftsKH, Neurologie	Mues	Sigrid	Dr.	Frau
Elmshorn, Psychatrie	Obrocki	Jost	Dr.	Herr
Ulm UK Neurologie	Penner	Loana		Frau
Hamburg Eppendorf, Neurologie	Pfeffer	Lena Kristina		Frau
Ingolstadt, Neurologie	Pfefferkorn	Thomas	Prof. Dr.	Herr
Giessen, Neurologie	Pfeuffer	Steffen	Dr.	Herr
Bonn, UK Psychotherapie	Philipsen	Alexandra	Prof. Dr.	Frau
Mainz, UK Neurologie	Piepgras	Johannes	Dr.	Herr
Greifswald, Neurologie	Poderwils	Felix von	PD Dr.	Herr
Essen, Alfried-Krupp-Krankenhaus, Neurologie	Pompsch	Mosche	Dr.	Herr
Berlin Charité, Pschologie/Psychatrie	Priller	Josef	Prof. Dr.	Herr
Basel UK, Neurologie	Pröbstel	Anne-Katrin	PD Dr.	Frau
Berlin Charité, Neurologie/Neurocure	Prüß	Harald	Prof. Dr.	Herr
Ulm UK Neurologie	Rapp	Daniel		Herr
Hannover, MHH Neurologie	Ratuszny	Dominica	Dr.	Frau
Münster UK Neurologie/Schlafmedizin	Rau	Johanna Maria Helena	Dr.	Frau
Münster UK Neurologie/Schlafmedizin	Räuber	Saskia Jania		Frau
Dortmund, Klinikum, Neurologie	Rehmann	Robert	Dr.	Herr
Zürich, UK Neurologie	Reichen	Ina	Dr.	Frau
Dortmund, Klinikum, Neurologie	Reimann	Gernot	Dr.	Herr
Frankfurt, Epilepsiezentrum & Neurologie	Reinecke	Raphael	Dr.	Herr
Rostock, Neurologie	Retzlaff	Nele		Frau
Düsseldorf UK Neurologie	Ringelstein	Marius	Dr.	Herr
Bonn, UK Psychotherapie	Rohner	Henrik	Dr.	Herr
Frankfurt, Epilepsiezentrum & Neurologie	Rosenow	Felix	Prof. Dr.	Herr
Datteln, Neuropädiatrie	Rostasy	Kevin	PD Dr.	Herr
Bonn Epileptoloige	Rüber	Theodor	PD Dr.	Herr
Basel UK, Neurologie	Rüegg	Stephan	Prof. Dr.	Herr
	Saathoff	Yannic	Dr.	Herr
Lübeck Sana Kliniken, Neurologie	Schaumberg	Jens	Dr.	Herr
Leipzig, Neurologie	Schilling	Ruth		Frau
Augsburg UK, Neuropädiatrie	Schimmel	Mareike	Dr.	Frau
Göttingen, Neurologie	Schmidt	Jens	Prof. Dr.	Herr
Kiel UKSH, Neuroimm./klein. Chemie	Schmütz	Ina-Isabelle		Frau
Augsburg UK, Neurologie	Schneider	Hauke	PD Dr.	Herr
Giessen, Neurologie	Schramm	Patrick	PD Dr.	Herr
Brandenburg ASKLEPIOS Neurologie	Schreiber	Stephan	Prof. Dr.	Herr
Kiel UKSH, Neuroimm./klein. Chemie	Schreyer	Gesa		Frau
Kiel UKSH, Neuroimm./klein. Chemie	Schröder	Ina		Frau
Kiel UKSH, Neuroimm./klein. Chemie	Schuster	Simon	Dr.	Herr
Hamburg Nord, Neurologie	Seidel	Günter	Prof. Dr.	Herr
Erlangen, Neurologie	Seifert	Frank	Prof. Dr.	Herr
Graz Neurologie	Seifert-Held	Thomas	PD Dr.	Herr
Ulm UK Neurologie	Senel	Makbule	Dr.	Frau
Frankfurt, Epilepsiezentrum & Neurologie	Siebenbrodt	Kai	Dr	Herr
Hamburg Alsterdorf, Epilepsie-Zentrum	Simova	Olga	Dr.	Frau
Würzburg Neurologie	Sommer	Claudia	Prof. Dr.	Frau
Würzburg Pädiatrie	Spiegler	Juliane	Prof. Dr.	Frau
Hamburg Barnbek Neurologie	Stammel	Oliver	Dr.	Herr
Erfurt, Neurologie	Steinbrecher	Andeas	Prof. Dr.	Herr
Flensburg, Neurologie	Stolze	Henning	Prof. Dr.	Herr
Leipzig Neurologie	Stoppe	Muriel	Dr.	Frau
Freiburg, Pädiatrie	Storm van`s Gravesande	Karin	Dr.	Frau
Münster UK Neurologie/Schlafmedizin	Strippel	Christine	Dr.	Frau
	Sturm	Dietrich	Dr.	Herr
Kiel, UKSH Neuroimmunolo./klein.Chem	Stürner	Klarissa Hanja	PD Dr.	Frau
Hannover, MHH Neurologie	Sühs	Kurt-Wolfram	PD Dr.	Herr
Heidelberg, Pädiatrie	Syrbe	Steffen	Dr.	Herr
Bonn, Neurodegeneration/Gerondopsych	Tacik	Pawel	PD Dr.	Herr
Aachen UK RTHW Neurologie	Tauber	Simone	Prof. Dr.	Frau
München LMU Neuroimmunologie/Neurologie	Thaler	Franziska	Dr.	Frau
Leipzig Neurologie	Then Bergh	Florian	Prof. Dr.	Herr
Kiel, UKSH Neuroimmunolo./klein.Chem	Tietz	Anja		Frau
Hannover, MHH Neurologie	Trebst	Corinna	Prof. Dr.	Frau
Mühlhausen, Neurologie	Trendelenburg	George	Prof. Dr.	Herr
Erlangen, Pädiatrie	Trollmann	Regina	Prof. Dr.	Frau
Erlangen, Neurologie	Tsaktanis	Thanos	Dr	Herr
Ulm UK Neurologie	Tumani	Hayrettin	Prof.Dr.	Herr
Ulm UK Neurologie	Türedi	Methap		Frau
Ludwigshafen, Neurologie	Urbanek	Christian	Dr.	Herr
Düsseldorf UK Neurologie	Vogel	Niklas		Herr
Halle, UK Neurologie	Vogtmann	Max	Dr.	Herr
Bremen Klinikum Nord, Neurologie	von Mering	Matthias	Dr.	Herr
Gelsenkirchen, Neurologie	Wagner	Judith	Dr.	Frau
Ulm UK Neurologie	Wagner	Jan	PD Dr.	Herr
Lübeck UKSH, Neuroimmunolog./klein. Chem.	Wandinger	Klaus-Peter	Prof. Dr.	Herr
Regensburg, UK Neurologie	Weissert	Robert	Prof. Dr.	Herr
Jena UK, Neurologie	Wickel	Jonathan	Dr.	Herr
Heidelberg, Neurologie	Wildemann	Brigitte	Prof. Dr.	Frau
Oldenburg, Neurologie	Witt	Karsten	Prof. Dr.	Herr
Berlin Charité, Neurologie/Neurocure	Wurdack	Kartharina	Dr.	Frau
Marburg UK Neurologie	Zieger	Lara	Dr.	Frau
